# Supplementary material for: Mining the potential prognostic value of synaptosomal-associated protein 25 (SNAP25) in colon cancer based on stromal-immune score
Source: PeerJ. 2020 Oct 20;8:e10142. doi: 10.7717/peerj.10142 (PMC7583623; doi:10.7717/peerj.10142)
Supplement: Supplemental Information 1 [file peerj-08-10142-s001.xlsx]

## Sheet: Sheet1
Number	cancer 1	cancer 2	cancer 3	average of cancer	GAPDH1	GAPDH2	GAPDH3	average of GAPDH	adjacent normal 1	adjacent normal 2	adjacent normal 3	average of adjacent normal	GAPDH4	GAPDH5	GAPDH6	average of GAPDH	△Ct of cancer	△Ct of adjacent normal	average of △Ct in adjacent normal tissues	△△Ct of cancer	△△Ct of adjacent normal	negative △△Ct of cancer	negative △△Ct of adjacent normal	the relative expression levels of AQP4 in cancer tissues	the relative expression levels of AQP4 in adjacent normal tissues
201	30.15	29.955	30.29	30.1317	15.801	15.769	15.855	15.8083	34.878	34.386		34.632	18.612	18.57	18.558	18.58	14.3233	16.052	13.8245	0.498863	2.22753	-0.498863	-2.22753	0.707664	0.213524
202		32.131	32.664	32.3975	19.949	19.967	19.864	19.9267	34.332		34.306	34.319	20.034	20.039	19.999	20.024	12.4708	14.295	13.8245	-1.35364	0.47053	1.35364	-0.47053	2.55556	0.721699
203	29.736	30.965	31.831	30.844	19.11	19.136	19.173	19.1397	31.999	31.325	31.736	31.6867	18.306	18.479	18.43	18.405	11.7043	13.2817	13.8245	-2.12014	-0.542803	2.12014	0.542803	4.34735	1.4568
204	29.598	30.229	29.924	29.917	15.633	15.689	15.699	15.6737	31.938	31.884		31.911	17.967	17.951	17.977	17.965	14.2433	13.946	13.8245	0.418863	0.12153	-0.418863	-0.12153	0.748014	0.919212
205	28.521	28.008	27.929	28.1527	17.206	17.154	17.07	17.1433	31.677	31.005		31.341	19.803	19.819	19.758	19.7933	11.0093	11.5477	13.8245	-2.81514	-2.2768	2.81514	2.2768	7.03786	4.84603
216	31.666	30.918	31.57	31.3847	18.774	18.877	18.79	18.8137	31.004	31.622	31.666	31.4307	18.651	18.921	18.622	18.7313	12.571	12.6993	12.7845	-0.21347	-0.0851367	0.21347	0.0851367	1.15947	1.06079
217	27.631	26.173	27.138	26.9807	16.113	16.091	15.948	16.0507	30.536	30.22	29.981	30.2457	18.355	18.28	18.25	18.295	10.93	11.9507	12.7845	-1.85447	-0.833803	1.85447	0.833803	3.61619	1.78238
218	25.064	24.937	24.462	24.821	15.138	15.044	15.009	15.0637	31.721	31.296	31.237	31.418	18.55	18.608	18.637	18.5983	9.75733	12.8197	12.7845	-3.02714	0.0351967	3.02714	-0.0351967	8.1519	0.975899
219	27.395	26.92	27.037	27.1173	14.958	15.043	14.998	14.9997	33.523	32.873	33.59	33.3287	20.446	20.326	20.441	20.4043	12.1177	12.9243	12.7845	-0.666803	0.139863	0.666803	-0.139863	1.58755	0.907605
220	28.015	27.974	28.18	28.0563	15.999	16.08	16.059	16.046	34.376	33.554	33.426	33.7853	20.189	20.34	20.242	20.257	12.0103	13.5283	12.7845	-0.774137	0.743863	0.774137	-0.743863	1.71017	0.597138
206	28.878	29.169	29.738	29.2617	16.645	15.843	15.4	15.9627	31.546	32.829	32.448	32.2743	19.403	19.438	19.767	19.536	13.299	12.7383	14.5374	-1.23837	-1.79904	1.23837	1.79904	2.35932	3.47988
207	32.161	31.523		31.842	18.05	17.877	17.986	17.971	31.936	32.411	32.75	32.3657	16.991	16.795	16.867	16.8843	13.871	15.4813	14.5374	-0.66637	0.943963	0.66637	-0.943963	1.58707	0.519803
208	25.743	26.985	26.792	26.5067		14.279	14.48	14.3795	30.717	31.412	31.7	31.2763	17.583	17.582	17.624	17.5963	12.1272	13.68	14.5374	-2.4102	-0.85737	2.4102	0.85737	5.31549	1.81173
209	28.861	29.118	29.342	29.107	16.272		16.072	16.172	30.796	30.773	30.968	30.8457		15.283	15.406	15.3445	12.935	15.5012	14.5374	-1.60237	0.963797	1.60237	-0.963797	3.03642	0.512706
210	27.969	28.213	27.929	28.037	14.476	14.639	15.533	14.8827	31.66	30.878	31.729	31.4223	16.228	16.105	16.076	16.1363	13.1543	15.286	14.5374	-1.38304	0.74863	1.38304	-0.74863	2.60817	0.595168
211	33.317	32.106	32.685	32.7027	20.254	20.412	20.427	20.3643	31.049	31.094	30.902	31.015	17.361	17.167		17.264	12.3383	13.751	12.5785	-0.240167	1.1725	0.240167	-1.1725	1.18113	0.443652
212	29.376	28.883	29.104	29.121	17.63	17.529	17.497	17.552	27.915	27.332	27.158	27.4683	15.8	16.168	15.912	15.96	11.569	11.5083	12.5785	-1.0095	-1.07017	1.0095	1.07017	2.01321	2.09968
213	31.003	30.148	31.006	30.719	19.485	19.558	19.727	19.59	29.854	30.122	30.75	30.242	18.037	18.255	18.266	18.186	11.129	12.056	12.5785	-1.4495	-0.5225	1.4495	0.5225	2.73113	1.43644
214	31.239	30.456	31.586	31.0937	18.905	18.925	19.255	19.0283	28.146	27.96	28.004	28.0367	17.052	17.402	17.444	17.2993	12.0653	10.7373	12.5785	-0.513167	-1.84117	0.513167	1.84117	1.42718	3.583
215	31.923	31.571	30.734	31.4093	19.937	19.887	19.958	19.9273	33.21		33.175	33.1925	18.311	18.339	18.408	18.3527	11.482	14.8398	12.5785	-1.0965	2.26133	1.0965	-2.26133	2.13835	0.208579
