# Supplementary material for: Mining the potential prognostic value of synaptosomal-associated protein 25 (SNAP25) in colon cancer based on stromal-immune score
Source: PeerJ. 2020 Oct 20;8:e10142. doi: 10.7717/peerj.10142 (PMC7583623; doi:10.7717/peerj.10142)
Supplement: Supplemental Information 2 [file peerj-08-10142-s002.xlsx]

## Sheet: Sheet1
Number	cancer 1	cancer 2	cancer 3	average of cancer	GAPDH1	GAPDH2	GAPDH3	average of GAPDH	adjacent normal 1	adjacent normal 2	adjacent normal 3	average of adjacent normal	GAPDH4	GAPDH5	GAPDH6	average of GAPDH	△Ct of cancer	△Ct of adjacent normal	average of △Ct in adjacent normal tissues	△△Ct of cancer	△△Ct of adjacent normal	negative △△Ct of cancer	negative △△Ct of adjacent normal	the relative expression levels of SNAP25 in cancer tissues	the relative expression levels of SNAP25 in adjacent normal tissues
201	28.778	27.916	29.921	28.8717	18.749	18.832	18.818	18.7997	24.317	25.885	24.232	24.8113	16.405	15.782	15.987	16.058	10.072	8.75333	8.9117	1.1603	-0.158367	-1.1603	0.158367	0.447419	1.11602
202	23.743	23.86	23.579	23.7273	19.905	19.987	19.907	19.933	25.987	26.507		26.247	20.905	20.686	20.088	20.5597	3.79433	5.68733	8.9117	-5.11737	-3.22437	5.11737	3.22437	34.7121	9.34611
203	24.836	24.976	24.876	24.896	19.199	19.239	19.133	19.1903	25.62		25.587	25.6035	18.512	18.518	18.583	18.5377	5.70567	7.06583	8.9117	-3.20603	-1.84587	3.20603	1.84587	9.2281	3.59469
204	29.541	29.044	29.007	29.1973	16.746	15.94	16.468	16.3847	27.988	27.641		27.8145	17.6		17.643	17.6215	12.8127	10.193	8.9117	3.90097	1.2813	-3.90097	-1.2813	0.066941	0.411425
205	25.523		25.218	25.3705		17.255	17.614	17.4345	29.02		27.661	28.3405	19.922	20.024	19.983	19.9763	7.936	8.36417	8.9117	-0.9757	-0.547533	0.9757	0.547533	1.9666	1.46158
206	23.76		23.251	23.5055	18.238		17.862	18.05	35.228	35.048		35.138	20.825	20.704	20.796	20.775	5.4555	14.363	8.9117	-3.4562	5.4513	3.4562	-5.4513	10.9754	0.0228557
207	24.846		25.214	25.03	19.196	19.141	19.174	19.1703		26.005	25.656	25.8305	17.969	17.782		17.8755	5.85967	7.955	8.9117	-3.05203	-0.9567	3.05203	0.9567	8.2938	1.94087
211	24.226	23.905	24.039	24.0567	20.254	20.412	20.427	20.3643	24.34	24.468	24.702	24.5033	17.361	17.167		17.264	3.69233	7.23933	7.84653	-4.1542	-0.607197	4.1542	0.607197	17.8048	1.5233
212	26.414	25.969	26.101	26.1613	17.63	17.529	17.497	17.552	25.603	25.291	25.354	25.416	15.8	16.168	15.912	15.96	8.60933	9.456	7.84653	0.762803	1.60947	-0.762803	-1.60947	0.58935	0.327719
213	24.167	24.105	23.82	24.0307	19.485	19.558	19.727	19.59	23.794	23.727	23.599	23.7067	18.037	18.255	18.266	18.186	4.44067	5.52067	7.84653	-3.40586	-2.32586	3.40586	2.32586	10.5991	5.01366
214	22.649	23.096	23.161	22.9687	18.905	18.925	19.255	19.0283	25.199	25.722	25.591	25.504	17.052	17.402	17.444	17.2993	3.94033	8.20467	7.84653	-3.9062	0.358137	3.9062	-0.358137	14.9928	0.780172
215	23.986	23.37	24.021	23.7923	19.937	19.887	19.958	19.9273	27.316	26.916	27.262	27.1647	18.311	18.339	18.408	18.3527	3.865	8.812	7.84653	-3.98153	0.96547	3.98153	-0.96547	15.7965	0.512112
220	25.851	26.455	25.924	26.0767	17.526	17.589	17.796	17.637	30.917	31.085	31.057	31.0197	21.746	21.709	21.944	21.7997	8.43967	9.22	9.22	-0.780333	0	0.780333	0	1.71753	1
208		24.787	24.891	24.839		15.162	15.055	15.1085	31.921	32.464	32.575	32.32	16.857	16.99	16.949	16.932	9.7305	15.388	15.5329	-5.8024	-0.1449	5.8024	0.1449	55.808	1.10565
209	26.539	27.508	28.179	27.4087	12.978	13.521	13.597	13.3653	33.141		33.509	33.325	15.808	15.705	15.712	15.7417	14.0433	17.5833	15.5329	-1.48957	2.05043	1.48957	-2.05043	2.80805	0.241412
210	26	25.088	25.315	25.4677	14.743	14.586	14.85	14.7263	31.941	32.229	31.695	31.955	15.419	15.473	15.445	15.4457	10.7413	16.5093	15.5329	-4.79157	0.976433	4.79157	-0.976433	27.6953	0.508235
216		29.784	29.723	29.7535	15.682	15.86	15.879	15.807	34.136	33.714	33.961	33.937	17.75	17.895	17.882	17.8423	13.9465	16.0947	15.5329	-1.5864	0.561767	1.5864	-0.561767	3.00299	0.677472
217	25.98	25.256	26.141	25.7923	15.113	15.092	15.091	15.0987	28.716	28.707	29.002	28.8083	17.367	17.446	17.479	17.4307	10.6937	11.3777	15.5329	-4.83923	-4.15523	4.83923	4.15523	28.6256	17.8176
218	24.462	25.103	23.945	24.5033	14.132	14.078	13.422	13.8773	34.491	35.395	33.597	34.4943	17.656	17.622	17.623	17.6337	10.626	16.8607	15.5329	-4.9069	1.32777	4.9069	-1.32777	30.0002	0.398384
219	28.293	28.253	28.707	28.4177	13.982	13.867	13.749	13.866	35.11	34.584	33.241	34.3117	19.374	19.452	19.359	19.395	14.5517	14.9167	15.5329	-0.981233	-0.616233	0.981233	0.616233	1.97415	1.53287
